# Supplementary material for: Trait Plasticity, Resource Redirection and Strong Recovery Capacity Enhance Volkameria inermis Tolerance and Adaptation to Long-Term Foliar Salt Stress
Source: Plants (Basel). 2026 Jun 5;15(11):1756. doi: 10.3390/plants15111756 (PMC13259059; doi:10.3390/plants15111756)
Supplement: Supplementary file 1 [file plants-15-01756-s001.zip]

Archive with 1 entries (1 files):
- plants-4300436-supplementary.pdf
